# Supplementary material for: A Ca2+ channel differentially regulates Clathrin-mediated and activity-dependent bulk endocytosis
Source: PLoS Biol. 2017 Apr 17;15(4):e2000931. doi: 10.1371/journal.pbio.2000931 (PMC5393565; doi:10.1371/journal.pbio.2000931)
Supplement: S1 Data — (XLSX) [file pbio.2000931.s011.xlsx]

## Sheet: Fig 1H
Normalized FM1-43 dye intensity		Control	fwe	50% Fwe	50% FweE79Q	10% Fwe	4% Fwe	4% FweE79Q
		0.642078	0.312622	0.634396	1.0344	0.699404	0.59607	0.794925
		0.913226	0.441359	0.755509	0.755509	0.796393	0.634986	0.819058
		0.915798	0.507442	0.921117	0.821117	0.941135	0.705094	0.826899
		0.948549	0.517171	1.04093	0.940926	1.23133	0.835394	0.830279
		1.04394	0.529546	1.17608	1.07608	1.38218	0.897053	0.913613
		1.06853	0.732665	1.57899	1.27899	1.4884	0.901716	1.05822
		1.1736					1.05254
		1.29428					1.22785
	Mean	1	0.506801	1.01784	0.984503	1.08981	0.856338	0.873832
	Std. Error of Mean	0.06927	0.05587	0.1373	0.07716	0.1323	0.07563	0.04038

## Sheet: Fig 1Q
SVs / Bouton area (mm2)			Control (at rest)	fwe (at rest)	4%Fwe (at rest)	4%FweE79Q (at rest)	Control (60 K+/1 Ca2+, 10 min)	fwe (60 K+/1 Ca2+, 10 min)	4%Fwe (60 K+/1 Ca2+, 10 min)	4%FweE79Q (60 K+/1 Ca2+, 10 min)
			147.042	45.3045	136.079	198.861	101.217	46.6455	131.839	60.5083
			88.5491	50.7826	195.513	98.0858	66.8168	54.3006	107.182	69.7106
			79.1088	54.0675	106.004	262.235	85.096	23.3515	59.8532	69.8614
			135.116	55.138	87.6355	183.462	119.393	97.0229	78.9912	70.3481
			118.382	58.8354	77.9993	75.4811	105.07	7.88863	109.51	73.1528
			133.928	59.2648	99.7089	88.3015	190.541	44.2574	89.5592	79.0042
			249.344	60.3086	87.6046	157.118	157.75	34.9845	130.015	80.3648
			125.403	60.6922	167.158	77.3375	187.551	48.778	130.822	81.8106
			83.5337	63.4231	83.0791	70.2614	88.9603	95.0269	120.885	85.7136
			95.3282	66.1599	125.659	64.5904	133.875	127.094	121.042	86.9278
			51.5526	72.6104	102.366	72.8456	159.485	34.8079	104.317	106.789
			133.701	75.3809	173.599	92.4465	129.245	18.5189	177.998	109.436
			138.191	80.175	132.759	158.476	151.966	50.2561	179.046	113.55
			117.852	81.1354	142.889			31.2537	129.012	116.809
				82.8185	242.387			75.2599		119.438
				83.547	84.9315			44.5501		127.119
				91.298	113.191			105.463		129.467
				96.7325	135.978			42.8401		137.805
				116.715	102.518			58.7729		153.091
				119.727				69.8413		153.413
				133.393				72.0744		162.456
				135.744				51.2488		168.865
				135.912				21.2466		174.457
								107.009		226.978
								52.6863
								39.9741
								57.0984
								122.389
								47.6686
								47.74
								38.1038
								85.3737
								48.4317
								39.7088
								103.802
								65.366
		Mean	121.216	81.7028	126.161	123.039	128.997	58.6343	119.291	114.878
		Std. Error of Mean	12.34	5.948	9.973	17.36	10.85	4.937	8.78	8.639

## Sheet: Fig 1R
SV size (nm2)		Control	fwe	10%Fwe	4%Fwe	4%FweE79Q
		304.665	274.315	345.048	486.544	345.52
		323.608	356.026	346.923	491.07	391.045
		325.676	384.041	427.56	494.201	391.045
		341.712	385.208	427.56	497.859	406.219
		356.026	414.128	428.497	501.938	427.706
		358.296	414.391	428.497	506.607	431.9
		379.372	418.654	442.562	513.7	450.577
		380.183	424.896	447.25	518.226	450.958
		391.045	433.067	459.439	518.911	451.744
		418.654	441.284	460.377	521.782	452.599
		427.706	454.862	462.43	526.451	457.136
		427.706	459.915	463.189	531.266	469.491
		432.426	464.584	464.127	531.266	472.755
		437.736	466.919	467.878	534.066	477.492
		441.238	470.703	468.824	536.329	481.846
		441.284	472.966	474.441	537.444	482.018
		441.305	472.966	477.254	537.444	482.018
		444.781	479.755	479.129	537.444	491.07
		448.073	479.759	481.942	538.592	493.767
		457.125	484.428	481.942	543.621	495.596
		457.136	494.201	484.755	545.381	496.101
		463.914	498.436	492.047	547.644	498.436
		466.177	506.607	493.194	547.644	500.378
		470.703	506.607	494.131	549.799	503.105
		470.703	507.774	496.007	555.976	504.648
		472.966	507.774	500.695	555.976	505.44
		475.09	512.443	506.911	555.976	506.607
		475.229	513.611	508.196	555.976	506.607
		477.425	514.778	509.133	560.303	510.109
		479.755	518.226	509.884	562.154	511.437
		480.926	518.28	513.822	562.154	512.443
		483.261	524.116	513.822	563.485	514.778
		484.281	525.014	515.697	565.748	514.778
		484.281	527.277	517.572	565.748	517.113
		486.544	527.618	518.51	568.011	521.782
		488.807	529.54	518.971	568.474	525.088
		491.07	531.12	519.447	570.274	526.451
		491.07	531.12	520.385	570.274	527.277
		493.333	532.288	522.26	574.509	528.786
		495.596	534.066	522.26	574.509	529.953
		496.101	538.124	527.049	574.8	531.12
		500.122	538.124	528.058	579.326	531.12
		500.122	538.592	530.699	580.686	531.266
		500.771	542.793	530.699	583.852	531.803
		502.385	543.118	537.262	585.983	534.066
		504.648	543.118	537.262	586.864	535.789
		509.174	549.907	540.075	588.378	537.444
		512.733	549.907	541.95	590.641	537.444
		512.733	552.17	542.888	592.904	537.444
		513.7	555.976	542.888	593.041	537.444
		513.7	561.222	543.826	593.041	540.855
		515.033	570.274	545.701	595.167	543.621
		518.226	570.808	548.925	597.43	543.621
		518.226	573.143	549.451	599.219	545.128
		518.226	574.31	549.598	599.219	545.381
		518.226	577.812	550.389	599.219	545.381
		518.911	577.812	551.327	599.219	546.295
		520.489	582.481	553.202	601.956	552.17
		522.752	588.318	554.14	606.482	554.466
		525.014	588.318	554.433	609.329	556.801
		525.088	590.641	556.953	611.574	556.801
		527.277	590.641	556.953	615.534	562.154
		529.54	593.041	557.002	617.751	562.637
		531.266	595.322	557.89	617.751	562.637
		531.266	597.43	561.641	617.751	563.485
		531.266	597.43	562.578	617.751	566.139
		531.266	601.956	562.578	617.751	568.011
		531.266	604.219	563.516	617.751	568.331
		531.803	604.219	564.454	617.751	568.331
		532.288	606.482	569.791	617.797	568.331
		534.066	608.745	570.079	620.06	570.808
		536.329	610.496	571.017	622.323	574.509
		536.329	611.664	571.955	623.929	574.8
		537.444	615.166	571.955	624.586	577.063
		540.855	617.751	572.892	626.849	579.326
		540.855	617.797	572.892	630.106	580.686
		541.962	618.668	572.892	630.106	580.686
		543.118	619.835	572.892	630.106	580.686
		543.621	620.06	573.83	630.106	580.686
		543.621	621.002	574.503	630.106	581.314
		543.621	622.169	575.705	633.638	587.151
		545.329	623.929	576.643	635.901	590.641
		545.381	624.586	578.518	636.284	592.987
		545.381	626.839	578.518	636.284	593.041
		547.644	626.839	578.518	640.427	593.041
		547.644	626.849	578.518	640.427	593.041
		549.799	626.849	578.518	640.427	593.041
		549.907	629.112	579.456	642.69	595.167
		549.907	629.112	581.331	644.953	597.656
		549.907	629.173	585.081	646.683	599.219
		549.907	631.375	585.081	647.216	601.158
		552.061	633.638	586.019	647.216	602.325
		552.17	633.842	586.957	648.639	604.219
		552.17	635.901	586.957	649.479	605.396
		552.17	636.177	587.894	649.479	605.827
		555.976	636.177	587.894	651.742	605.827
		556.696	638.512	587.965	654.816	606.482
		556.696	638.512	588.832	654.816	606.995
		559.135	642.461	588.832	654.816	610.496
		561.222	643.181	589.77	656.021	611.574
		561.222	644.953	590.658	660.69	611.574
		561.222	644.953	590.994	660.794	611.574
		562.154	644.953	591.645	660.794	615.166
		563.485	645.515	592.582	660.994	615.534
		563.485	647.216	593.52	660.994	615.534
		563.485	649.479	593.52	660.994	615.534
		563.485	651.742	594.458	661.858	616.333
		563.485	652.519	594.458	663.057	616.333
		565.526	654.854	594.458	665.32	617.751
		565.748	657.188	595.167	667.171	617.751
		565.748	660.794	595.395	667.171	617.751
		568.331	660.794	596.333	667.171	617.751
		572.537	660.794	597.271	667.171	617.751
		574.509	660.994	599.219	667.171	617.751
		574.509	661.858	599.408	667.171	617.751
		574.8	661.858	600.084	669.846	620.06
		574.8	663.057	600.418	669.846	620.06
		574.8	664.192	601.021	669.846	622.169
		577.063	666.527	601.021	669.846	622.169
		578.979	666.527	601.021	672.109	622.323
		579.326	667.171	601.091	672.109	622.323
		579.326	667.171	602.896	673.349	623.337
		579.969	667.583	603.834	673.349	623.337
		580.147	669.846	603.834	673.349	623.929
		580.686	671.196	605.709	673.349	623.929
		580.686	673.349	605.709	673.349	623.929
		581.589	674.372	606.647	673.349	623.929
		581.589	674.372	606.647	673.349	623.929
		581.589	676.635	607.585	674.372	623.929
		583.852	676.635	607.585	674.372	624.586
		583.852	677.032	608.522	678.898	626.839
		583.852	679.367	609.505	678.898	626.839
		586.115	680.534	610.397	679.526	628.006
		586.115	685.687	610.397	679.526	628.006
		586.115	687.538	611.188	679.526	629.112
		586.115	687.538	611.335	679.526	630.106
		586.115	687.95	611.335	681.161	630.106
		586.864	691.881	611.335	681.161	630.106
		588.378	692.207	611.574	685.203	630.106
		590.641	693.375	612.273	685.687	630.341
		590.641	697.002	612.273	685.704	631.508
		590.641	699.265	613.21	685.704	635.901
		590.641	700.378	614.148	685.704	636.284
		592.456	701.528	614.148	685.704	636.284
		592.904	701.528	616.023	685.704	637.344
		592.904	701.546	616.023	687.95	639.679
		593.041	702.713	616.961	691.881	640.427
		595.167	703.791	617.898	691.881	640.427
		595.167	703.791	618.836	691.881	640.427
		597.43	704.236	618.836	691.881	642.013
		598.823	705.048	619.774	691.881	642.461
		599.188	708.317	620.275	692.207	642.461
		599.188	709.717	620.711	692.476	642.461
		601.956	710.58	620.711	692.476	642.461
		601.956	710.58	621.649	694.739	642.461
		601.956	710.884	621.649	694.739	642.461
		604.219	712.051	622.587	697.002	643.181
		604.219	712.051	623.304	698.059	644.348
		605.396	717.369	623.524	698.059	647.216
		605.396	719.055	623.524	698.059	647.85
		608.745	719.632	623.929	698.059	648.639
		608.745	720.222	624.462	699.211	648.639
		609.329	720.222	625.4	699.265	648.639
		611.008	722.557	627.275	699.265	648.639
		611.008	722.769	627.275	701.528	649.017
		611.022	723.724	627.275	702.713	650.185
		613.271	723.724	628.212	703.791	651.742
		613.271	727.226	629.112	703.88	653.686
		615.534	727.226	629.15	704.236	654.005
		615.534	728.393	630.088	706.054	654.005
		616.019	728.393	630.088	706.215	654.816
		617.751	728.684	631.025	707.382	654.816
		617.797	728.684	631.025	708.317	654.816
		620.06	729.561	631.963	710.414	654.816
		622.169	729.561	631.963	710.414	654.854
		622.323	730.947	632.901	710.414	654.854
		622.323	735.124	632.901	710.414	656.021
		622.895	735.124	633.737	710.414	658.356
		623.809	735.397	633.838	710.414	658.356
		623.929	735.473	633.838	710.58	658.531
		623.929	737.736	634.41	712.843	658.531
		624.586	739.999	634.41	712.843	658.531
		626.839	741.234	634.776	712.843	658.531
		626.849	741.301	635.713	712.843	660.794
		626.849	743.568	635.713	712.843	660.794
		626.849	744.525	636.651	712.843	660.994
		629.112	744.736	637.589	713.219	660.994
		630.106	747.07	637.589	715.106	661.858
		630.106	747.479	637.589	716.591	663.025
		631.375	749.405	638.526	716.591	663.057
		631.375	751.739	638.526	716.591	664.192
		633.638	751.739	638.526	716.591	667.171
		635.901	753.577	638.526	716.591	667.171
		635.901	753.656	639.464	716.591	667.583
		636.284	757.576	640.402	716.721	667.583
		636.596	759.911	640.402	717.369	667.583
		638.164	759.911	640.402	717.369	669.846
		638.164	759.911	640.468	719.632	672.109
		638.164	760.366	641.339	719.632	672.363
		638.512	761.078	641.339	719.632	673.349
		639.679	761.078	642.277	721.895	673.349
		640.427	762.629	642.277	722.769	673.349
		640.427	763.412	642.277	722.769	673.349
		640.427	766.011	642.277	722.769	673.531
		640.427	766.914	642.461	722.769	676.635
		642.013	767.155	642.69	722.769	676.635
		642.461	768.082	642.824	722.769	677.032
		642.69	769.249	643.215	722.769	678.898
		642.69	769.418	643.215	722.769	679.526
		643.181	770.416	643.215	722.769	679.526
		644.348	771.583	643.215	728.684	683.424
		644.953	772.189	644.152	728.684	683.424
		645.729	772.751	644.152	728.684	685.203
		647.216	772.751	644.152	728.946	685.704
		647.216	773.944	644.152	728.946	685.704
		648.639	776.207	645.09	728.946	685.704
		648.666	776.207	646.027	728.946	687.538
		649.479	777.42	646.027	728.946	687.538
		649.479	778.587	646.965	728.946	687.95
		649.479	780.733	647.903	730.947	687.95
		650.185	780.733	648.84	730.947	687.95
		651.742	780.733	648.84	733.21	688.705
		651.742	780.733	648.84	733.21	690.213
		651.742	785.259	649.555	735.124	691.04
		651.742	787.522	650.716	735.124	691.881
		654.005	787.522	650.716	735.473	691.881
		654.816	787.522	650.716	737.736	691.881
		654.816	787.522	651.911	738.899	691.881
		656.268	789.785	652.591	739.999	691.881
		656.268	790.26	652.591	739.999	691.881
		656.268	790.721	652.591	741.301	691.881
		656.414	790.721	652.591	741.301	692.476
		658.531	790.721	653.528	741.301	692.476
		658.531	791.428	653.528	741.301	692.476
		658.531	791.428	653.528	742.262	694.542
		660.794	792.048	654.466	742.262	694.739
		661.858	792.048	655.404	742.262	695.709
		664.617	792.048	655.404	744.525	697.002
		665.32	793.762	656.341	746.788	698.059
		665.32	794.311	656.341	746.788	698.059
		665.32	798.837	657.279	746.788	698.059
		665.32	801.1	657.279	746.788	698.059
		667.171	801.933	657.279	747.479	699.265
		667.583	803.077	658.217	747.479	701.546
		667.583	803.363	658.217	749.051	704.236
		667.583	803.363	658.217	749.051	704.236
		669.846	804.268	658.531	750.572	704.236
		669.846	804.268	659.154	751.314	704.236
		671.196	804.268	659.154	753.577	704.236
		672.109	804.268	659.154	753.577	704.236
		672.109	805.626	660.092	753.577	705.048
		672.109	807.889	660.092	753.577	706.054
		672.109	807.889	660.092	753.577	706.054
		672.109	808.937	660.092	753.656	706.215
		673.349	808.937	660.092	753.656	708.317
		673.349	809.254	660.994	753.656	708.317
		673.349	810.152	661.029	755.84	708.317
		673.349	810.152	661.029	758.103	709.717
		673.531	812.415	661.029	758.103	710.414
		674.372	812.415	661.967	759.834	710.414
		674.372	817.108	661.967	759.834	710.414
		674.372	817.108	662.905	759.834	710.414
		675.251	818.275	662.905	759.834	710.58
		676.635	819.204	662.905	760.366	713.219
		678.898	820.61	663.842	760.366	715.106
		679.526	821.467	663.842	762.629	715.553
		679.978	826.446	663.842	762.629	715.553
		680.567	827.787	664.364	764.892	716.591
		681.161	829.948	664.78	765.747	716.591
		681.161	830.519	664.78	766.011	716.591
		681.161	830.519	665.32	766.011	716.591
		681.161	831.116	665.718	766.011	716.591
		681.161	832.782	665.718	767.155	717.369
		681.161	833.964	665.718	769.249	717.369
		683.176	833.964	665.718	769.418	717.369
		683.424	835.785	666.655	769.418	719.632
		683.424	837.308	666.655	771.681	719.632
		683.424	837.308	666.655	771.681	721.895
		685.687	838.119	666.655	772.189	721.895
		685.687	838.119	667.171	772.189	722.769
		685.704	839.571	667.593	772.189	722.769
		685.704	839.571	667.593	773.944	722.769
		685.704	839.571	667.593	778.366	723.724
		685.704	840.142	668.066	778.366	726.059
		685.704	840.142	668.531	778.366	727.226
		685.704	840.142	669.468	778.366	728.393
		687.95	841.834	669.468	778.366	728.946
		688.656	841.834	670.758	778.47	728.946
		690.213	844.097	671.343	779.755	728.946
		690.213	844.097	672.281	780.733	728.946
		690.213	844.097	673.219	780.733	729.561
		690.213	844.097	673.219	780.733	733.063
		691.201	848.623	673.219	784.424	733.21
		691.881	848.623	673.349	784.424	733.21
		691.881	850.886	674.156	784.544	734.23
		691.881	850.886	674.156	784.544	734.23
		691.881	852.497	675.094	784.544	735.124
		692.476	853.149	675.094	784.544	735.124
		692.476	855.412	676.032	784.544	735.124
		692.476	855.412	676.032	785.259	735.124
		692.476	857.675	676.032	785.259	735.473
		692.476	857.675	676.032	785.259	736.565
		693.443	858.674	676.032	785.259	737.736
		694.739	859.131	676.032	787.522	738.899
		697.002	859.938	676.969	787.522	739.999
		698.059	862.201	677.907	789.093	739.999
		699.265	862.201	677.907	789.785	740.066
		699.265	862.201	677.907	789.785	741.234
		700.175	863.8	677.907	789.785	741.301
		700.175	863.8	678.163	789.785	741.301
		701.528	864.464	679.526	790.721	741.301
		701.835	864.464	679.782	790.721	741.301
		703.541	864.464	679.782	790.721	742.401
		703.541	864.464	681.657	790.721	744.525
		703.791	866.135	682.595	792.048	747.479
		703.791	866.727	682.595	792.048	747.479
		704.182	866.727	683.424	796.899	747.479
		704.236	868.99	683.533	796.899	747.479
		704.236	870.804	683.533	796.899	749.051
		706.054	871.029	684.47	796.899	751.314
		706.054	871.029	684.47	796.899	751.314
		706.054	871.029	684.47	796.899	751.314
		706.215	871.029	685.408	796.899	751.314
		707.152	871.029	685.567	798.431	753.577
		708.317	871.029	685.687	798.837	753.656
		708.317	871.253	685.704	803.077	753.656
		708.317	871.971	686.346	803.077	753.656
		708.317	873.515	686.346	803.077	753.656
		709.717	874.306	686.346	803.077	754.074
		710.414	880.304	686.346	803.077	754.074
		710.414	880.304	686.346	803.077	755.84
		710.414	882.567	687.25	803.077	757.576
		710.58	883.384	687.283	803.077	758.103
		710.58	883.384	688.221	803.077	758.103
		712.469	883.644	688.221	803.363	758.103
		712.843	887.093	689.158	803.363	759.834
		712.843	887.093	690.096	805.626	762.245
		712.843	887.146	690.952	805.626	762.629
		715.106	888.313	691.971	809.254	764.892
		715.106	889.481	692.909	809.254	765.747
		715.106	889.481	692.909	809.254	766.011
		715.106	891.619	692.909	809.254	766.011
		715.106	892.982	693.847	809.254	766.011
		716.591	893.882	693.847	810.152	766.011
		716.591	896.145	693.847	814.678	766.011
		716.591	897.652	694.654	815.432	769.418
		716.591	897.652	694.784	815.432	770.416
		716.591	900.671	694.784	815.432	771.681
		716.969	903.488	694.784	815.432	771.681
		717.369	907.46	694.784	815.432	771.681
		717.369	908.157	695.722	815.432	772.189
		717.369	908.157	695.722	815.432	772.189
		717.369	909.723	695.722	816.941	772.189
		717.369	909.723	695.722	819.204	772.189
		717.369	910.492	696.659	819.204	772.189
		719.632	911.986	697.346	819.204	772.189
		719.632	913.994	697.597	821.467	772.189
		719.632	914.249	698.059	821.609	773.918
		719.632	916.512	698.059	821.609	773.918
		719.632	919.83	698.535	821.609	773.944
		720.372	920.998	699.029	821.609	775.085
		720.372	923.332	699.472	823.73	776.207
		721.895	925.667	699.472	823.73	776.253
		721.895	926.627	700.41	825.993	777.42
		721.895	927.827	700.41	827.787	777.42
		721.895	927.827	701.348	827.787	778.366
		721.895	928.001	701.348	827.787	778.366
		722.769	928.001	703.223	827.787	778.366
		723.362	929.169	703.223	827.787	778.366
		724.158	930.336	703.223	827.787	778.366
		724.158	930.336	704.16	827.787	778.366
		724.158	932.353	704.16	827.787	778.47
		724.158	932.67	704.16	828.256	778.587
		726.059	932.804	705.087	830.519	778.587
		726.421	932.804	705.098	830.519	779.755
		726.421	934.616	705.098	830.519	780.733
		726.421	934.616	705.098	830.519	780.922
		726.421	936.879	705.098	830.519	782.089
		726.421	938.507	705.098	830.519	782.996
		727.105	938.507	705.098	832.782	782.996
		728.42	939.142	706.036	833.964	784.424
		728.684	939.142	706.973	833.964	784.424
		728.684	939.674	706.973	833.964	784.544
		728.684	941.405	707.911	833.964	784.544
		728.946	945.159	707.911	833.964	784.544
		728.946	945.511	707.911	833.964	784.544
		730.947	945.931	708.849	833.964	784.544
		730.947	945.931	708.849	833.964	785.259
		730.947	950.18	708.849	833.964	787.522
		730.947	952.515	709.786	833.964	787.522
		733.21	952.72	709.786	834.618	790.721
		733.21	952.72	710.136	835.045	790.721
		733.21	952.72	710.414	835.045	790.721
		733.737	957.184	710.472	835.045	792.048
		733.737	957.184	710.58	835.045	792.048
		733.837	957.184	710.724	835.045	793.762
		735.124	958.351	710.724	835.045	794.311
		735.124	959.509	710.724	837.308	796.899
		735.124	961.772	711.662	840.142	796.899
		735.473	961.772	711.662	840.142	796.899
		735.473	963.692	712.599	840.142	798.431
		735.473	963.692	712.599	840.142	798.837
		735.473	966.298	712.599	840.142	801.1
		735.473	966.522	712.599	840.142	801.933
		736.149	968.561	714.474	840.142	803.077
		737.203	970.024	715.412	841.834	803.077
		737.203	972.359	715.412	842.789	803.077
		737.203	973.087	716.35	844.097	803.077
		737.736	973.087	716.35	846.319	803.077
		737.736	973.087	716.35	846.319	809.254
		739.054	973.526	716.35	846.319	809.254
		739.999	975.35	716.35	846.319	809.254
		739.999	977.028	716.35	846.319	809.254
		739.999	977.613	717.287	846.319	809.254
		739.999	978.195	717.287	846.319	809.254
		739.999	979.876	717.287	846.319	809.254
		740.57	979.876	717.876	846.36	809.254
		741.301	982.139	718.225	846.36	810.104
		741.301	982.139	719.163	846.36	810.152
		741.301	982.224	719.163	848.623	810.152
		742.262	982.224	719.163	848.623	810.152
		742.262	984.402	719.163	848.623	810.152
		742.262	984.402	720.1	852.497	810.152
		742.262	986.366	720.1	852.497	811.272
		743.936	986.665	721.038	852.497	812.415
		744.371	988.402	721.038	852.497	814.678
		744.525	988.402	721.038	852.497	814.678
		744.525	994.537	722.913	852.497	814.773
		746.788	994.579	723.851	852.497	814.773
		746.788	995.705	723.851	852.497	815.432
		746.788	995.705	723.851	853.149	815.432
		746.788	995.717	723.851	857.675	815.432
		746.788	1000.37	723.851	858.674	815.432
		746.788	1000.37	724.788	858.674	815.432
		747.302	1000.37	724.788	858.674	816.941
		747.479	1003.88	724.788	858.674	818.275
		747.479	1006.93	724.788	858.674	819.443
		747.479	1007.03	724.944	858.674	819.443
		747.479	1008.54	724.944	858.674	820.61
		747.479	1009.71	725.726	862.201	821.609
		747.479	1010.88	725.726	864.464	821.609
		748.023	1011.56	726.664	864.464	821.609
		748.023	1012.05	726.664	864.852	821.609
		748.936	1012.05	726.664	864.852	821.609
		749.051	1013.11	727.601	864.852	823.73
		749.051	1013.21	727.601	864.852	823.73
		749.051	1013.82	727.601	864.852	823.73
		751.314	1016.08	728.539	864.852	824.112
		751.314	1018.35	728.539	864.852	824.112
		751.314	1018.35	728.539	864.852	825.279
		751.314	1019.05	728.684	864.852	827.614
		751.314	1019.29	728.946	866.727	827.787
		752.907	1019.29	728.983	866.727	827.787
		753.577	1020.61	730.329	866.727	827.787
		753.577	1022.55	730.414	866.727	827.787
		753.577	1022.87	730.414	868.99	827.787
		753.656	1023.72	730.666	871.029	827.787
		753.656	1025.47	731.352	871.029	827.787
		753.656	1028.39	732.289	871.029	828.256
		753.656	1031.64	732.289	871.029	829.948
		754.035	1031.92	733.227	871.029	830.519
		754.416	1031.92	733.227	871.029	831.116
		755.84	1033.06	733.227	871.253	832.782
		758.103	1034.19	733.227	873.515	832.782
		758.103	1036.45	733.695	877.207	833.964
		758.103	1037.82	734.165	877.207	833.964
		758.983	1040.98	734.165	877.207	833.964
		759.834	1040.98	734.165	877.808	833.964
		759.834	1043.24	734.165	878.041	833.964
		759.834	1044	735.041	878.041	833.964
		759.834	1044	735.102	880.304	833.964
		759.911	1045.5	735.102	880.304	835.045
		760.366	1045.9	735.102	882.567	835.045
		760.366	1047.07	735.473	882.567	836.952
		760.366	1047.07	735.473	883.384	840.142
		760.366	1047.07	736.04	883.384	840.142
		760.366	1047.77	736.04	883.384	840.142
		760.767	1052.9	736.04	883.384	840.142
		762.629	1054.56	736.04	884.83	840.142
		764.133	1056.4	736.051	889.356	840.142
		764.133	1059.08	736.978	889.356	840.142
		764.892	1059.08	736.978	889.562	840.142
		764.892	1059.08	736.978	889.562	841.834
		764.892	1059.08	736.978	889.562	846.319
		764.892	1061.34	737.915	889.562	846.319
		765.376	1062.53	737.915	889.562	846.319
		765.747	1063.41	737.915	889.562	846.319
		766.011	1063.61	737.915	889.562	846.319
		766.011	1065.87	737.915	889.562	846.36
		767.155	1066.91	738.853	889.562	848.623
		767.155	1068.71	738.853	889.562	852.497
		767.155	1072.75	738.853	891.619	852.497
		767.203	1074.89	739.79	892.982	852.497
		768.116	1075.08	739.79	893.882	852.497
		769.418	1078.58	739.999	895.739	853.149
		769.418	1079.45	739.999	895.739	853.149
		769.418	1080.92	740.728	895.739	854.462
		769.418	1081.07	740.728	895.739	858.674
		769.418	1081.71	741.301	895.739	858.674
		769.943	1083.97	741.666	895.739	858.674
		770.866	1085.59	741.666	895.739	858.674
		771.681	1086.24	741.666	895.739	858.674
		771.681	1086.75	742.445	896.145	858.674
		771.681	1087.24	742.603	896.145	858.674
		772.189	1089.09	743.541	896.145	858.674
		772.189	1093.03	743.541	898.408	862.201
		772.683	1093.42	743.541	898.408	862.201
		773.596	1097.55	743.541	898.819	863.8
		773.944	1098.43	743.541	901.917	864.464
		773.944	1099.82	744.479	901.917	864.852
		773.944	1105.78	744.479	901.917	864.852
		773.944	1105.78	744.479	901.917	864.852
		774.232	1106.6	744.525	901.917	866.727
		774.232	1106.6	745.474	901.917	866.727
		776.207	1111.13	746.354	902.934	866.727
		776.207	1111.13	746.354	902.934	868.469
		778.163	1115.66	746.354	905.197	868.99
		778.366	1115.66	746.354	905.197	868.99
		778.366	1118.13	746.82	907.46	869.636
		778.366	1120.61	747.291	907.46	871.029
		778.366	1124.11	747.291	907.46	871.029
		778.47	1124.31	747.479	907.46	871.029
		778.47	1124.71	747.479	908.094	871.029
		778.587	1127.61	747.479	908.094	871.029
		779.755	1130.48	748.167	908.094	871.253
		780.733	1130.48	748.229	908.094	873.515
		780.733	1131.5	748.229	908.094	875.778
		780.964	1136.66	748.229	908.094	877.207
		783.643	1142.81	748.503	908.094	877.207
		784.544	1142.84	749.167	908.094	877.207
		784.544	1147.45	749.167	908.094	877.207
		784.544	1154.13	749.513	908.094	878.041
		784.544	1154.13	750.104	908.094	878.041
		784.544	1155.19	750.104	908.094	880.142
		784.544	1158.65	751.042	908.094	880.304
		784.544	1160.92	751.042	909.723	880.304
		785.259	1161.46	751.042	911.659	883.384
		785.259	1162.63	751.196	911.986	883.384
		786.906	1163.18	751.98	911.986	883.384
		786.906	1167.7	751.98	914.249	883.384
		787.522	1169.97	751.98	914.249	884.811
		787.522	1172.23	752.917	914.249	884.83
		789.785	1172.23	752.917	914.249	884.83
		790.721	1173.73	753.577	914.249	885.979
		790.721	1174.49	753.656	914.272	887.093
		790.721	1176.76	753.656	914.272	887.093
		792.048	1179.9	753.855	914.272	887.093
		792.048	1181.31	753.855	914.272	889.481
		792.048	1181.31	753.855	914.272	889.562
		794.311	1186.08	753.855	914.272	889.562
		794.311	1187.14	753.855	914.272	889.562
		794.311	1192.26	754.793	915.161	893.882
		796.574	1192.26	755.73	916.512	895.739
		796.899	1192.6	755.73	917.496	895.739
		796.899	1196.48	755.73	920.449	895.739
		796.899	1197.12	755.73	920.449	895.739
		797.54	1198.44	756.668	920.449	895.739
		798.837	1199.39	756.668	920.449	895.739
		798.837	1204.62	756.668	920.449	898.408
		798.837	1208.44	757.605	920.449	898.408
		801.1	1208.44	757.605	920.449	898.408
		801.1	1216.32	757.605	920.449	898.408
		803.077	1216.97	757.605	921.038	899.986
		803.077	1219.83	758.543	921.038	901.917
		803.077	1222.16	758.543	921.038	901.917
		803.077	1223.15	759.481	921.038	903.488
		803.077	1224.28	759.61	921.038	905.197
		803.363	1228	759.834	921.038	906.99
		803.363	1228.81	759.834	923.301	907.46
		803.363	1229.16	760.418	923.301	907.46
		803.363	1231.5	760.418	924.499	908.094
		803.363	1235.5	760.956	925.564	908.094
		803.363	1235.59	761.356	925.564	908.094
		803.363	1239.67	761.356	926.627	908.094
		803.363	1247.86	762.294	926.627	908.094
		805.626	1247.86	762.294	926.627	908.094
		805.626	1251.43	762.294	926.627	910.492
		805.626	1251.43	762.629	927.827	911.986
		805.626	1251.43	763.231	930.09	913.994
		805.626	1252.51	763.231	930.09	914.249
		805.626	1253.7	763.231	932.804	914.272
		805.626	1255.96	763.231	932.804	914.272
		805.626	1258.35	763.231	932.804	920.449
		805.626	1259.51	764.169	932.804	920.449
		807.889	1260.21	764.169	932.804	920.449
		807.889	1265.01	765.106	936.879	920.449
		807.889	1265.01	765.106	938.982	920.449
		807.889	1267.68	765.106	938.982	920.449
		807.894	1272.57	766.011	938.982	923.301
		807.894	1272.57	766.044	938.982	923.301
		809.254	1276.33	766.044	939.142	925.564
		809.254	1278.74	766.982	940.842	926.627
		809.254	1278.74	766.982	941.405	926.627
		809.254	1281.69	766.982	941.405	926.627
		810.152	1284.92	767.919	941.405	926.627
		810.152	1287.53	768.857	945.159	926.627
		810.152	1287.64	768.857	945.159	927.827
		811.26	1291.1	769.795	945.159	930.09
		811.956	1291.1	770.732	945.159	932.353
		812.415	1292.17	770.732	945.159	932.804
		812.415	1292.2	770.732	945.159	932.804
		812.415	1296.69	770.732	945.159	932.804
		813.491	1296.69	770.732	945.159	934.616
		814.627	1301.22	770.732	945.159	934.616
		814.678	1303.48	770.732	945.159	936.879
		814.678	1305.04	771.052	945.159	938.982
		815.432	1305.75	771.67	950.457	938.982
		815.432	1306.21	771.67	951.337	938.982
		816.941	1310.27	771.67	951.337	939.142
		816.941	1312.04	771.726	952.72	941.405
		816.941	1317.06	773.545	952.72	941.405
		817.993	1320.21	773.545	952.72	941.405
		817.993	1323.71	773.745	952.72	945.159
		818.808	1328.38	774.483	954.849	945.159
		818.808	1337.43	775.42	954.983	945.159
		819.204	1338.89	775.42	954.983	945.159
		819.204	1339.69	775.42	957.246	945.159
		819.204	1340.06	776.358	957.514	945.931
		821.359	1341.95	776.358	957.514	945.931
		821.467	1341.95	776.358	957.514	946.678
		821.467	1344.22	776.437	957.514	948.194
		821.467	1349.4	777.296	957.514	950.457
		821.609	1352.88	777.296	957.514	951.337
		821.609	1360.06	777.784	957.514	951.337
		821.609	1373.64	778.233	957.514	951.337
		821.609	1386.75	778.366	959.509	952.72
		821.609	1389.48	778.366	961.772	953.682
		823.73	1396.12	779.171	961.853	954.983
		823.73	1400.79	779.171	963.692	954.983
		823.73	1403.06	780.109	963.692	954.983
		824.125	1403.06	780.109	964.035	956.016
		824.125	1404.26	780.109	964.035	957.246
		825.279	1416.63	780.109	966.298	957.246
		825.993	1427.95	780.109	966.298	957.246
		827.787	1429.94	780.109	966.298	957.514
		827.787	1432.47	780.109	968.561	957.514
		827.787	1443.95	781.046	969.869	957.514
		827.787	1461.89	781.046	969.869	959.509
		828.092	1470.25	781.046	969.869	959.509
		828.092	1471.96	781.486	970.824	960.686
		828.256	1476.42	781.984	973.087	961.772
		828.256	1477.8	781.984	973.087	963.692
		828.256	1489.05	781.984	973.087	963.692
		828.256	1498.1	782.159	975.35	963.692
		828.256	1501.13	782.921	976.047	963.692
		828.256	1504.89	782.921	976.047	966.298
		830.519	1507.15	782.921	976.047	969.869
		832.782	1511.68	782.996	976.047	969.869
		832.782	1513.49	783.859	976.047	969.869
		832.782	1516.21	784.797	976.047	969.869
		832.782	1519.67	784.797	977.613	969.869
		833.964	1525.85	784.797	979.876	969.869
		833.964	1529.78	784.797	982.139	969.869
		833.964	1531.49	784.797	982.224	969.869
		833.964	1544.38	785.259	982.224	970.824
		833.964	1547.84	786.534	982.224	973.087
		834.759	1547.89	786.672	982.224	973.087
		834.79	1549	786.672	982.224	975.35
		835.045	1550.56	786.672	982.224	975.35
		835.045	1556.73	787.61	984.402	976.047
		837.308	1570.52	787.61	984.402	976.047
		838.19	1575.85	788.547	988.402	976.047
		838.19	1584.1	788.547	988.402	976.047
		839.571	1611.25	788.89	988.402	977.028
		840.075	1614.37	789.485	988.402	977.613
		840.142	1649.4	789.485	988.402	977.613
		840.142	1682.08	789.785	988.928	979.876
		840.142	1694.98	789.785	991.035	979.876
		840.142	1698.82	790.423	991.191	979.876
		840.142	1700.75	790.573	991.191	982.139
		841.183	1704.99	790.721	994.579	982.224
		841.556	1713.09	790.721	994.579	982.224
		841.834	1721.76	791.36	994.579	982.224
		841.834	1731.19	791.36	995.717	982.224
		841.834	1742.06	791.36	996.872	984.402
		844.097	1744.77	791.36	997.98	984.402
		844.097	1755.62	791.36	1000.24	986.366
		844.097	1760.61	791.36	1000.76	986.366
		844.097	1779.12	791.36	1000.76	986.665
		845.392	1797.66	792.298	1000.76	988.402
		846.319	1803.61	792.298	1000.76	988.402
		846.319	1823.32	792.298	1000.76	988.402
		846.319	1838.49	792.298	1000.76	988.402
		846.36	1842.08	792.298	1000.76	988.402
		846.36	1933.56	793.235	1002.51	988.402
		846.36	1934.86	793.235	1002.51	988.402
		847.576	1939.74	793.235	1004.77	988.402
		848.289	1945.92	794.173	1006.93	988.928
		848.623	1952.96	794.173	1006.93	988.928
		848.623	1973.9	794.173	1006.93	988.928
		850.709	1982.07	795.111	1006.93	991.191
		850.709	1987.91	795.111	1007.03	994.579
		850.886	2012.42	795.285	1007.03	994.579
		851.655	2122.69	796.048	1007.03	995.717
		852.497	2251.72	796.048	1007.03	995.717
		852.497	2262.99	796.048	1007.38	996.872
		853.149	2283.36	796.048	1009.29	1000.24
		853.149	2294.68	796.899	1009.29	1000.76
		855.629	2348.6	796.986	1011.56	1000.76
		856.026	2378.34	796.986	1013.11	1000.76
		857.675	2520.2	796.986	1013.11	1004.77
		857.675	2694.12	797.924	1013.82	1004.77
		858.674	2695.22	797.924	1013.82	1006.93
		858.674	2715.13	797.924	1015.55	1006.93
		858.674	2786.06	797.924	1016.08	1006.93
		858.674	2983.74	798.861	1016.08	1006.93
		858.674	3008.45	798.861	1018.35	1006.93
		858.674	3045.51	799.799	1018.35	1006.93
		859.131	3108.51	799.799	1018.35	1006.93
		859.938	3113.88	800.736	1018.35	1007.03
		861.276	3141.2	800.736	1019.29	1007.38
		861.343	3281.34	801.674	1019.29	1013.11
		861.754	3416.16	801.674	1019.29	1013.11
		862.201	3435.36	802.612	1019.29	1013.82
		862.201	3448.8	802.612	1019.29	1019.29
		862.201	3534.58	802.612	1019.29	1019.29
		862.201	3560.26	803.025	1020.61	1019.29
		864.016	3591.77	803.077	1022.87	1019.29
		864.464	3607.67	803.077	1025.14	1019.29
		864.464	3632.38	803.077	1025.47	1019.29
		864.852	3700.33	803.549	1025.47	1020.61
		864.852	3706.78	803.549	1027.4	1022.87
		864.93	3707.34	804.372	1031.64	1025.14
		865.12	3749.78	804.487	1031.64	1025.14
		866.66	3755.93	804.487	1031.64	1025.47
		866.727	3830.06	804.708	1031.64	1025.47
		866.727	3901.11	805.425	1031.64	1025.47
		866.727	3934.96	805.425	1031.64	1025.47
		868.486	3945.47	805.425	1031.92	1025.47
		868.486	3965.96	805.626	1034.19	1031.64
		868.99	4038.85	806.054	1034.19	1031.64
		868.99	4044.68	806.362	1037.82	1031.64
		871.029	4075.03	806.362	1037.82	1031.64
		871.029	4145.8	806.362	1037.82	1031.92
		871.029	4174.26	807.3	1037.82	1034.19
		871.029	4260.64	807.3	1037.82	1034.19
		871.029	4276.98	809.083	1038.71	1037.82
		871.029	4295.16	809.175	1038.71	1037.82
		871.029	4306.48	809.175	1040.98	1037.82
		871.029	4310.83	809.175	1040.98	1037.82
		871.029	4315.5	809.175	1040.98	1037.82
		871.253	4318.08	809.254	1043.24	1044
		871.253	4401.52	809.254	1043.24	1044
		871.253	4408.88	810.113	1043.24	1044
		871.852	4482.42	810.113	1044	1044
		871.852	4501.09	810.113	1044	1044
		871.852	4540.79	810.152	1044	1044
		871.977	4597.98	810.43	1044	1045.5
		871.977	4707.26	811.05	1044	1050.18
		873.515	4779.44	811.05	1047.77	1050.18
		873.515	5011.21	811.05	1048.23	1050.18
		875.778	5114.98	811.103	1050.03	1050.18
		877.207	5132.61	811.988	1050.03	1052.29
		877.207	5277.35	811.988	1050.18	1054.56
		877.207	5501.34	811.988	1050.18	1056.36
		877.294	5516.65	811.988	1050.18	1056.36
		880.304	5652.96	811.988	1056.36	1056.36
		881.951	5738.95	812.112	1056.36	1059.08
		881.951	6067.61	812.926	1056.36	1061.34
		882.567	6125.92	812.926	1056.4	1062.53
		882.567	6139.98	812.926	1061.07	1062.53
		882.567	6414.3	813.459	1061.34	1063.61
		883.384	6454.06	813.863	1062.53	1068.71
		883.384	6458.58	813.863	1062.53	1068.71
		883.384	7171.87	814.801	1062.53	1068.71
		883.384	7360.98	814.801	1062.53	1068.71
		883.384	7474.2	814.801	1062.53	1068.71
		883.384	7567.45	814.801	1062.53	1070.4
		883.384	7796.02	815.739	1062.53	1074.89
		884.11	8329.83	815.739	1062.53	1074.89
		884.83	8682.36	815.739	1062.53	1074.89
		885.317	11611.1	816.676	1065.87	1074.92
		885.979	12017.3	816.676	1065.87	1079.45
		886.85	13290.9	816.676	1065.87	1079.45
		887.093	13442.3	816.676	1068.71	1081.07
		887.093	14363.2	816.676	1068.71	1081.07
		887.093	19068	816.941	1068.71	1083.97
		887.093	19398.2	817.614	1068.71	1086.24
		887.093	23817.5	817.614	1068.71	1087.24
		887.146	26180.1	818.551	1068.71	1087.24
		888.684		818.551	1068.71	1087.24
		889.562		818.551	1072.66	1093.42
		889.562		818.551	1072.66	1093.42
		889.562		818.551	1074.89	1093.42
		889.562		819.489	1074.89	1095.29
		889.562		819.489	1074.89	1095.29
		889.562		820.427	1074.89	1099.6
		890.503		820.427	1074.89	1102.08
		891.619		820.427	1074.92	1105.78
		893.245		820.427	1077.18	1106.6
		893.882		821.199	1079.45	1106.6
		893.882		821.364	1079.45	1111.13
		893.882		821.364	1079.45	1111.95
		893.882		821.364	1081.07	1118.13
		895.07		821.364	1081.07	1118.13
		895.739		821.364	1081.07	1118.13
		895.983		821.609	1081.07	1118.13
		898.408		822.302	1081.07	1124.31
		898.408		822.302	1086.24	1124.31
		898.562		823.24	1086.24	1126.44
		898.562		823.24	1086.24	1129.23
		898.723		823.24	1087.24	1130.48
		898.782		824.177	1087.24	1131.5
		900.671		824.177	1087.24	1131.5
		901.463		825.115	1087.24	1136.02
		901.917		826.052	1087.24	1136.66
		901.917		826.052	1087.24	1140.55
		901.917		826.584	1087.24	1142.84
		901.917		826.921	1087.24	1142.84
		901.917		826.921	1088.5	1142.84
		901.917		826.99	1090.76	1147.34
		902.149		826.99	1093.42	1149.02
		902.149		826.99	1093.42	1149.02
		902.934		827.257	1093.42	1149.02
		902.934		828.865	1093.42	1155.19
		902.934		828.865	1093.42	1161.37
		903.879		828.865	1099.6	1161.37
		903.879		828.865	1099.6	1167.3
		905.116		828.865	1099.6	1167.55
		905.197		828.94	1099.6	1167.55
		905.197		829.803	1099.6	1173.73
		905.515		830.519	1099.6	1173.73
		907.46		830.519	1099.6	1179.9
		907.46		830.741	1099.82	1186.08
		908.094		830.741	1102.08	1188.07
		908.094		830.741	1105.78	1192.26
		908.094		830.96	1105.78	1192.6
		908.094		831.969	1105.78	1194.86
		908.881		832.306	1105.78	1198.44
		909.723		832.616	1105.78	1199.39
		909.723		833.554	1105.78	1201.65
		909.723		833.554	1105.78	1201.65
		909.723		833.554	1106.6	1204.62
		911.51		833.554	1106.6	1204.65
		911.986		833.554	1106.6	1205.82
		912.247		833.964	1108.87	1210.79
		912.247		833.964	1111.13	1210.79
		912.247		833.989	1111.13	1210.79
		914.272		834.491	1111.27	1210.79
		914.272		835.045	1111.95	1215.23
		914.272		835.335	1111.95	1218.66
		914.272		835.429	1112.43	1223.15
		914.513		835.429	1113.39	1224.28
		915.613		835.429	1113.39	1226.54
		916.512		835.429	1115.66	1229.33
		916.512		835.429	1115.66	1229.33
		916.512		836.366	1115.94	1231.07
		918.775		836.366	1118.13	1247.86
		918.775		836.366	1118.13	1249.17
		918.775		836.366	1118.13	1251.43
		918.775		836.366	1120.18	1254.04
		918.775		836.366	1121.77	1254.04
		918.775		837.304	1122.44	1260.21
		918.775		837.304	1124.31	1260.21
		918.775		837.308	1124.31	1267.28
		918.775		837.691	1124.31	1273.52
		918.98		838.242	1124.71	1276.33
		920.449		838.242	1124.71	1278.74
		920.449		839.571	1130.48	1291.1
		920.449		840.117	1130.48	1291.1
		920.449		840.117	1130.48	1291.1
		920.449		840.117	1130.48	1292.17
		921.038		840.117	1131.5	1309.63
		923.301		840.117	1136.02	1315.81
		923.301		840.117	1136.02	1323.85
		923.301		840.117	1136.66	1328.16
		923.301		840.117	1136.66	1334.34
		924.297		840.117	1136.95	1334.34
		925.146		840.142	1139.28	1341.95
		925.564		841.055	1140.55	1346.7
		925.564		841.055	1140.55	1352.88
		925.712		841.992	1140.55	1353.27
		925.712		841.992	1140.55	1359.05
		925.712		841.992	1142.81	1365.23
		926.627		841.992	1142.84	1373.64
		926.627		841.992	1142.84	1383.76
		926.627		841.992	1145.08	1396.12
		926.627		842.93	1149.02	1398.42
		926.627		842.93	1149.02	1398.53
		927.827		842.93	1149.02	1402.3
		928.863		843.076	1149.02	1409.85
		929.078		843.867	1155.19	1414.65
		930.09		843.867	1155.19	1420.83
		930.09		844.097	1155.19	1427.01
		930.09		844.805	1155.19	1437
		932.353		844.805	1156.39	1445.54
		932.353		844.805	1156.39	1457.89
		932.445		844.805	1158.65	1470.25
		932.804		845.743	1158.65	1470.25
		932.804		845.743	1160.92	1488.78
		934.616		846.319	1161.37	1501.13
		934.616		846.36	1161.37	1513.49
		934.616		846.36	1161.37	1538.2
		934.616		846.68	1161.37	1547.89
		935.257		846.68	1161.46	1568.85
		936.879		846.68	1163.18	1637.04
		938.982		846.68	1165.44	1643.22
		938.982		846.68	1167.55	1673.9
		938.982		846.68	1167.55	1704.99
		938.982		847.618	1167.55	1754.41
		938.982		848.461	1167.7	1772.95
		938.982		848.556	1169.97	1791.48
		938.982		849.493	1173.73	1801.34
		939.177		850.431	1173.73	1968.06
		941.097		850.431	1179.9	2017.09
		941.097		850.431	1179.9	2032.17
		941.405		850.431	1179.9	2038.58
		941.405		850.431	1179.9	2050.93
		941.405		850.431	1180.14	2613.76
		942.543		850.431	1181.28	2668.68
		942.543		851.368	1181.28	2792.24
		943.176		851.368	1183.55	2829.3
		943.668		852.306	1183.55	2872.54
		943.668		852.306	1185.81	2876.26
		945.159		852.306	1186.08	3014.63
		945.159		852.306	1186.08	3073.66
		945.159		852.306	1186.08	3075.41
		945.511		852.306	1192.26	3154.61
		945.909		853.149	1192.26	3253.65
		945.909		853.244	1192.26	3274.08
		945.931		853.244	1192.26	3379.1
		945.931		853.244	1192.26	3477.94
		946.414		853.244	1192.26	3500.72
		946.414		854.181	1194.86	3502.65
		946.414		854.181	1197.12	3537.06
		948.194		854.181	1198.44	3613.63
		950.457		854.181	1198.44	3928.9
		950.457		854.181	1198.44	3990.67
		951.337		855.119	1198.44	4042.83
		951.337		856.057	1201.65	4212.78
		951.337		856.057	1204.62	4237.77
		951.337		856.057	1204.62	4293.37
		951.697		856.057	1204.62	4305.73
		951.731		856.994	1204.62	4330.44
		952.642		856.994	1204.62	4568.96
		953.682		858.674	1206.18	4670.2
		954.983		858.674	1208.44	5047.03
		957.048		858.87	1210.79	5312.66
		957.048		858.87	1213.99	5578.29
		957.177		859.807	1216.97	5995.02
		957.246		859.807	1216.97	6353.6
		957.246		859.807	1216.97	7332.71
		957.246		859.807	1216.97	7888.68
		957.514		860.577	1216.97	7900.11
		957.514		860.745	1216.97	8197.56
		957.514		860.745	1216.97	8819.47
		957.514		861.682	1217.49	8832.46
		959.509		861.682	1217.49	9476.3
		959.509		861.682	1222.02	9802.49
		961.743		862.201	1223.15	11487
		961.772		862.201	1223.15	13473.1
		961.772		862.62	1223.15	15800.2
		961.772		862.62	1223.15	17063.5
		961.772		863.558	1225.66	20529.9
		962.365		863.558	1229.33	21743.2
		962.365		863.558	1229.33	22418.2
		962.657		864.495	1229.33	23141.4
		962.741		864.495	1229.33
		962.741		864.495	1229.33
		964.035		864.615	1233.33
		964.035		864.852	1235.5
		964.483		864.852	1235.5
		966.298		864.952	1235.5
		966.298		865.433	1241.68
		967.682		865.433	1241.68
		967.682		865.433	1242.38
		967.682		866.371	1244.65
		968.561		866.371	1246.91
		969.473		866.371	1246.91
		970.824		866.371	1247.86
		971.79		866.371	1247.86
		972.839		866.371	1247.86
		973.087		866.371	1247.86
		975.35		867.308	1251.43
		975.35		867.308	1254.04
		976.047		867.308	1254.04
		976.205		868.246	1254.04
		977.613		868.246	1254.04
		977.613		868.246	1260.21
		977.613		869.183	1260.21
		978.183		869.183	1260.21
		978.316		870.121	1260.21
		978.316		870.121	1260.21
		979.097		871.029	1262.75
		979.572		871.059	1265.01
		979.876		871.059	1266.39
		982.139		871.996	1272.57
		982.139		871.996	1272.57
		982.139		872.934	1272.57
		982.224		872.934	1278.59
		982.224		872.934	1278.74
		983.633		872.934	1280.85
		983.633		872.934	1283.12
		984.032		872.934	1284.92
		984.402		872.934	1284.92
		984.402		873.872	1287.64
		984.402		873.872	1291.1
		984.402		873.872	1291.1
		986.665		873.872	1293.37
		988.402		874.809	1297.28
		988.402		874.809	1297.28
		988.928		874.809	1303.45
		988.928		874.809	1303.45
		988.928		874.809	1303.45
		990.057		875.747	1303.45
		991.191		875.747	1303.48
		991.883		875.747	1303.87
		993.454		876.685	1309.63
		993.454		876.685	1315.81
		994.267		877.207	1315.81
		994.267		877.207	1319.33
		994.579		877.622	1321.59
		994.579		878.56	1321.59
		995.717		878.56	1321.99
		995.717		878.56	1321.99
		995.717		878.751	1321.99
		998.277		879.087	1323.85
		999.583		879.497	1326.11
		999.583		879.497	1327.22
		999.583		879.497	1328.16
		1000.24		880.435	1328.16
		1000.76		880.435	1328.16
		1000.76		880.435	1330.72
		1000.76		880.435	1334.34
		1002.51		880.435	1340.52
		1003.13		880.435	1346.48
		1003.76		881.373	1346.7
		1003.88		881.373	1346.7
		1004.77		881.373	1346.7
		1006.5		882.31	1352.88
		1006.5		882.31	1352.88
		1007.03		882.31	1353.27
		1007.03		882.31	1360.06
		1007.03		882.31	1362.32
		1007.03		882.31	1369.11
		1009.29		883.248	1371.41
		1009.29		883.248	1371.41
		1009.29		883.248	1373.64
		1009.29		883.248	1377.59
		1009.87		883.799	1377.59
		1009.87		884.186	1377.59
		1010.22		884.186	1383.76
		1013.11		884.186	1383.76
		1013.11		884.186	1389.94
		1013.11		884.186	1392.59
		1015.53		884.83	1396.12
		1015.53		884.83	1396.12
		1015.53		885.123	1396.12
		1015.53		885.123	1402.3
		1015.53		885.123	1402.3
		1016.08		885.123	1403.06
		1016.08		885.123	1408.47
		1016.08		885.123	1408.47
		1016.08		885.818	1408.47
		1016.6		886.061	1414.65
		1017.46		886.828	1414.65
		1018.37		886.998	1414.65
		1019.29		886.998	1418.9
		1019.29		887.165	1420.83
		1019.97		887.936	1420.83
		1019.97		887.936	1420.83
		1020.85		888.874	1420.83
		1020.85		888.874	1420.83
		1023.33		888.874	1423.42
		1023.85		888.874	1427.01
		1025.47		889.356	1427.95
		1025.47		889.356	1433.44
		1025.47		889.562	1439.36
		1025.47		889.811	1451.71
		1026.17		889.811	1457.89
		1026.17		889.811	1457.89
		1026.17		890.749	1464.07
		1026.17		890.749	1464.07
		1027.4		891.203	1467.29
		1027.5		891.687	1468.68
		1030.07		891.687	1468.68
		1031.64		892.624	1470.25
		1031.64		892.624	1473.13
		1031.64		892.624	1476.42
		1031.64		892.624	1482.6
		1031.92		892.624	1482.6
		1034.19		892.624	1482.6
		1034.19		893.562	1482.6
		1036.45		893.562	1482.6
		1036.8		894.499	1482.6
		1036.8		894.499	1488.78
		1036.8		895.437	1491.31
		1037.82		895.437	1494.96
		1037.82		895.437	1500.37
		1037.82		895.739	1501.13
		1037.82		895.739	1507.31
		1040.16		895.739	1507.31
		1040.98		895.739	1509.42
		1040.98		896.145	1513.49
		1043.24		896.252	1513.49
		1043.24		896.375	1518.47
		1043.24		896.375	1519.67
		1043.53		896.375	1527.52
		1043.53		897.261	1532.02
		1044		897.312	1534.31
		1044		897.312	1538.2
		1044.86		897.312	1550.56
		1044.86		897.598	1556.73
		1046.9		898.408	1556.73
		1046.9		899.188	1565.99
		1047.44		899.188	1569.09
		1047.44		899.617	1569.09
		1047.44		900.125	1578.19
		1047.77		900.125	1584.1
		1048.51		900.125	1593.8
		1049.42		901.063	1595.41
		1050.03		901.063	1597.67
		1050.18		901.063	1599.98
		1050.18		901.063	1599.98
		1050.18		901.063	1611.25
		1050.26		901.063	1611.25
		1052.29		901.063	1612.33
		1052.29		901.063	1643.22
		1052.75		901.973	1655.23
		1053.99		902.001	1656.39
		1054.56		902.001	1661.75
		1056.36		902.001	1663.3
		1056.36		902.001	1672.35
		1056.36		902.934	1674.11
		1056.36		902.938	1677.41
		1056.36		902.938	1681.4
		1056.36		904.813	1685.93
		1056.82		904.813	1698.82
		1057.64		904.813	1704.99
		1059.08		904.813	1711.17
		1061.34		905.751	1711.17
		1062.53		905.751	1717.35
		1062.53		906.689	1717.35
		1062.53		906.689	1749.29
		1063.39		907.46	1797.66
		1063.39		907.46	1810.01
		1063.39		907.46	1810.01
		1063.61		907.626	1828.54
		1063.61		907.626	1840.9
		1063.61		907.626	1847.08
		1063.61		907.626	1851.13
		1063.73		908.094	1853.39
		1067.09		908.564	1853.39
		1067.09		908.564	1853.39
		1068.13		908.564	1873.76
		1070.4		909.041	1880.55
		1070.4		909.502	1880.55
		1070.46		909.502	1890.32
		1070.46		909.723	1964.45
		1072.66		910.439	1965.73
		1074.02		910.439	1968.8
		1074.02		911.377	1989.16
		1074.08		911.377	1995.34
		1074.89		911.377	2001.51
		1074.89		912.314	2013.87
		1074.92		912.314	2079.69
		1075.91		912.314	2091.01
		1077.18		912.314	2106.53
		1077.19		913.252	2106.53
		1079.34		914.089	2151.33
		1079.34		914.19	2154.37
		1079.56		914.19	2273.32
		1081.07		914.272	2285.68
		1081.07		915.099	2305.99
		1081.07		915.127	2312.42
		1081.07		915.127	2321.83
		1081.07		915.127	2389.72
		1081.39		915.127	2415.41
		1083.92		916.065	2423.67
		1083.92		916.065	2495.72
		1084.65		916.065	2520.43
		1084.65		916.512	2604.71
		1084.65		916.512	2613.09
		1087.24		917.003	2637.8
		1087.24		917.003	2656.77
		1087.29		917.94	2674.86
		1087.78		917.94	2780.5
		1090.76		918.878	2829.3
		1093.03		919.811	2835.48
		1094.02		919.811	2878.72
		1094.02		919.816	2952.85
		1095.29		920.753	2982.62
		1095.29		921.038	3020.8
		1097.55		921.691	3098.04
		1097.55		922.628	3109.35
		1098.74		923.176	3162.89
		1099.6		923.301	3172.71
		1099.6		923.566	3203.06
		1099.82		923.566	3239.8
		1100.76		924.504	3366.74
		1104.12		924.504	3523.48
		1105.78		924.504	3544.4
		1105.78		924.504	3575.43
		1105.92		925.441	3576.78
		1105.92		925.441	3673.48
		1106.6		925.441	3712.01
		1106.6		925.441	3725.04
		1107.49		925.441	3959.78
		1107.49		925.441	4095.69
		1111.13		926.379	4132.76
		1111.24		926.379	4204.64
		1111.24		926.379	4237.77
		1111.24		926.379	4281.58
		1111.95		926.627	4293.37
		1111.95		926.627	4306.48
		1113.39		927.317	4350.52
		1115.66		927.317	4371.53
		1116.56		928.561	4411.22
		1117.01		929.192	4444.35
		1117.59		929.192	4540.47
		1117.59		930.09	4583.71
		1121.87		930.129	4583.71
		1124.31		930.917	4643.66
		1124.32		931.067	4793.75
		1126.97		931.067	5022.32
		1127.19		932.005	5247.38
		1127.97		932.353	5528.87
		1128.88		932.804	5759.32
		1129.23		932.804	6112.35
		1129.23		932.936	6369.02
		1130.48		933.88	6438.22
		1131.05		933.88	6447.27
		1131.5		933.88	6597.58
		1133.76		933.88	6745.98
		1134.36		934.818	6804.82
		1136.02		934.818	6912.64
		1136.95		934.818	7227.9
		1137.82		935.755	7308
		1137.82		935.755	7462.43
		1137.82		935.755	7715.71
		1138.29		936.693	7852.59
		1139.84		936.693	8070.69
		1140.76		936.693	8081.15
		1142.81		936.879	8671.79
		1142.84		937.63	8730.22
		1142.84		937.63	8774.57
		1143.5		937.63	8790.6
		1144.52		938.568	8994.46
		1147.34		938.568	9054.24
		1147.88		938.568	9748.11
		1148.06		939.142	9793.62
		1148.46		939.506	9797.53
		1148.46		940.443	10090.7
		1149.02		940.443
		1149.6		941.381
		1153.78		941.405
		1153.78		942.319
		1153.78		943.033
		1153.78		943.256
		1154.13		943.256
		1154.13		943.256
		1154.13		943.256
		1154.13		943.256
		1154.13		944.194
		1155.19		944.194
		1155.19		944.194
		1155.37		944.194
		1157.2		945.052
		1157.98		945.052
		1160.85		945.132
		1161.35		945.132
		1161.35		946.069
		1161.37		946.069
		1167.55		947.007
		1169.72		947.007
		1169.97		947.007
		1171.45		947.944
		1171.45		948.882
		1171.45		949.82
		1173.64		949.82
		1173.73		949.82
		1174.49		949.82
		1174.49		949.82
		1174.81		950.457
		1175.04		951.337
		1175.04		951.337
		1175.04		951.695
		1176.76		951.695
		1178.18		951.784
		1178.18		952.633
		1179.9		952.633
		1180.36		953.57
		1181.55		953.57
		1184.91		954.508
		1185.68		954.508
		1185.68		954.508
		1185.68		954.508
		1185.68		956.383
		1185.68		956.383
		1188.07		957.321
		1188.07		957.321
		1188.28		957.321
		1188.28		957.321
		1188.28		957.514
		1190.99		957.514
		1190.99		958.258
		1192.26		959.196
		1192.6		959.196
		1192.82		959.524
		1194.86		960.134
		1194.86		960.134
		1195.01		960.134
		1196.31		960.534
		1196.31		960.534
		1197.65		961.071
		1198.44		961.071
		1199.21		961.071
		1201.63		961.071
		1201.74		962.009
		1204.62		962.009
		1204.62		962.009
		1204.62		962.947
		1204.62		962.947
		1205.11		962.947
		1206.18		963.692
		1206.18		963.884
		1206.18		963.884
		1206.94		964.822
		1206.94		964.822
		1208.34		965.759
		1210.17		966.697
		1212.26		967.635
		1212.26		967.635
		1212.26		968.572
		1212.26		968.572
		1215.21		968.572
		1215.23		969.51
		1216.56		969.51
		1216.97		969.51
		1216.97		969.51
		1216.97		969.869
		1217.48		969.869
		1217.58		969.869
		1221.94		970.448
		1222.89		970.448
		1222.96		970.824
		1223.15		971.385
		1224.28		971.385
		1224.78		971.385
		1229.33		971.385
		1231.07		971.385
		1233.53		972.323
		1233.83		972.323
		1235.4		972.323
		1235.5		973.26
		1235.5		973.26
		1235.74		973.26
		1236.66		973.26
		1238.85		973.26
		1240.31		973.26
		1242.14		974.198
		1244.16		974.198
		1244.16		975.136
		1244.16		976.047
		1244.65		976.047
		1244.65		976.047
		1249.17		976.047
		1249.17		976.073
		1249.48		976.352
		1249.48		977.011
		1254.04		977.011
		1255.96		977.011
		1255.96		977.613
		1258.22		977.949
		1258.22		977.949
		1260.11		977.949
		1260.11		978.886
		1260.21		978.886
		1265.43		978.886
		1265.7		979.824
		1271.8		979.824
		1272.28		979.824
		1272.57		979.876
		1273.19		979.876
		1276.06		980.761
		1279.17		980.761
		1281.38		980.761
		1282.53		980.761
		1282.53		981.699
		1284.92		981.699
		1286.7		982.139
		1286.7		982.139
		1286.7		982.41
		1287.64		982.637
		1287.8		983.574
		1289.26		984.512
		1289.26		984.766
		1289.91		985.776
		1291.1		986.387
		1291.46		986.665
		1292.02		988.263
		1292.02		988.402
		1292.37		988.928
		1292.63		989.2
		1292.63		989.2
		1294.43		989.2
		1297.28		989.2
		1297.33		990.138
		1297.33		990.138
		1297.33		990.138
		1297.33		990.138
		1301.5		990.138
		1303.45		990.138
		1303.45		991.075
		1303.45		991.075
		1303.48		991.075
		1303.48		991.075
		1307.97		991.191
		1307.97		992.013
		1307.97		992.013
		1307.97		992.013
		1307.97		992.951
		1307.97		992.951
		1309.46		992.951
		1309.63		992.951
		1309.63		993.454
		1310.27		993.888
		1313.28		993.888
		1313.28		993.888
		1313.38		994.579
		1314.8		994.579
		1314.8		994.826
		1315.81		994.826
		1317.03		995.2
		1318.6		995.764
		1323.92		995.764
		1327.08		995.764
		1329.23		995.764
		1334.34		996.701
		1334.34		996.701
		1334.55		997.639
		1334.55		999.514
		1337.12		1000.25
		1339.69		1000.45
		1339.87		1001.39
		1339.87		1001.39
		1344.22		1002.33
		1344.43		1002.33
		1345.18		1002.51
		1346.26		1004.62
		1346.7		1004.77
		1346.7		1005.14
		1348.74		1005.14
		1350.5		1005.14
		1350.5		1005.14
		1352.92		1005.14
		1353.22		1006.08
		1355.82		1006.08
		1355.82		1007.95
		1357.22		1008.89
		1357.8		1008.89
		1357.8		1008.89
		1363.32		1009
		1366.45		1009.29
		1367.27		1010.77
		1370.05		1010.77
		1371.37		1011.7
		1371.77		1012.64
		1376.4		1013.11
		1377.09		1013.11
		1381.88		1013.11
		1387.72		1013.11
		1387.72		1013.58
		1389.48		1013.58
		1390.1		1013.71
		1391.01		1013.82
		1403.67		1014.52
		1407.45		1014.52
		1408.99		1014.52
		1408.99		1015.45
		1414.3		1017.33
		1419.62		1017.33
		1420.83		1018.27
		1424.94		1019.2
		1424.94		1019.2
		1427.01		1019.2
		1430.26		1019.2
		1436.68		1019.29
		1440.74		1020.14
		1440.89		1020.14
		1446.05		1021.08
		1446.21		1021.08
		1450.84		1022.02
		1454.21		1022.02
		1457.37		1022.02
		1457.37		1022.46
		1457.89		1022.96
		1459.12		1022.96
		1467.47		1022.96
		1470.25		1023.89
		1471.04		1024.83
		1483.42		1024.83
		1494.96		1024.83
		1499.38		1024.83
		1499.38		1024.83
		1499.38		1024.83
		1499.38		1024.83
		1499.7		1025.77
		1500.61		1025.77
		1504.69		1026.16
		1504.69		1026.7
		1504.69		1027.64
		1504.69		1027.64
		1507.15		1027.64
		1510.01		1028.18
		1510.66		1029.52
		1520.64		1029.52
		1531.63		1030.46
		1538.2		1030.46
		1545.62		1030.46
		1547.23		1031.64
		1556.73		1031.64
		1556.94		1031.64
		1557.86		1031.92
		1557.86		1032.33
		1563.18		1032.33
		1565.99		1032.33
		1568.49		1033.27
		1568.49		1033.57
		1573.81		1035.14
		1579.13		1035.14
		1589.76		1036.08
		1595.08		1036.08
		1599.98		1037.02
		1612.33		1037.02
		1615.78		1037.02
		1616.35		1037.02
		1616.35		1037.96
		1619.15		1037.96
		1621.66		1038.89
		1622.52		1040.77
		1632.13		1040.77
		1637.04		1040.77
		1648.25		1040.77
		1649.72		1040.77
		1658.88		1040.98
		1661.75		1041.71
		1672.35		1041.71
		1674.11		1042.64
		1674.83		1042.64
		1679.75		1043.24
		1680.28		1043.66
		1681.4		1044.34
		1685.47		1044.52
		1685.47		1044.52
		1685.47		1045.46
		1690.79		1046.4
		1696.1		1046.4
		1701.42		1046.4
		1711.17		1046.4
		1716.78		1047.33
		1729.7		1048.27
		1733.32		1048.27
		1733.32		1048.27
		1735.72		1049.21
		1738.64		1050.18
		1754.59		1051.08
		1760.61		1051.08
		1765.22		1052.02
		1772.95		1052.02
		1781.17		1052.29
		1791.81		1052.96
		1797.12		1052.96
		1802.44		1053.9
		1834.34		1053.9
		1839.66		1053.9
		1871.79		1054.83
		1876.88		1054.83
		1895.18		1054.83
		1903.46		1054.83
		1914.1		1055.77
		1914.1		1055.77
		1914.1		1056.36
		1924.73		1057.65
		1940.68		1058.59
		1951.32		1059.52
		2048.01		1059.52
		2057.95		1060.46
		2062.97		1060.49
		2078.92		1061.4
		2093.27		1061.84
		2100.19		1062.34
		2137.42		1063.27
		2148.04		1063.27
		2163.42		1064.21
		2195.89		1064.21
		2217.16		1064.21
		2222.48		1065.54
		2238.43		1066.09
		2273.89		1067.96
		2302.23		1068.71
		2312.87		1068.71
		2355.4		1068.71
		2416.3		1068.9
		2419.2		1068.9
		2448.56		1069.84
		2450.82		1069.84
		2597.92		1069.84
		2605.3		1069.91
		2622.81		1070.25
		2668.68		1070.4
		2678.95		1070.77
		2738.22		1072.65
		2741.84		1072.94
		2775.44		1073.59
		2862.69		1073.59
		2880.79		1073.59
		2906.57		1073.59
		3039.2		1074.53
		3064.09		1074.89
		3260.97		1074.92
		3261.73		1075.46
		3338.24		1075.46
		3354.39		1075.46
		3385.28		1076.4
		3394.49		1077.34
		3412.59		1077.34
		3418.79		1077.34
		3475.96		1078.28
		3725.04		1079.45
		3749.78		1080.15
		3752.04		1080.15
		3785.99		1080.35
		3813.14		1081.07
		3935.35		1081.07
		4062.07		1081.09
		4083.41		1081.71
		4132.76		1081.71
		4134.49		1082.03
		4222.75		1082.03
		4234.06		1082.03
		4326.84		1082.03
		4363.92		1082.03
		4426.41		1082.96
		4503.41		1083.9
		4519.2		1083.9
		4645.39		1084.84
		4756.81		1084.84
		4790.56		1084.84
		4817.91		1085.78
		4854.36		1086.24
		4890.33		1086.71
		5022.32		1087.24
		5077.67		1088.59
		5114.89		1088.59
		5279.56		1090.46
		5374.44		1090.46
		5702.74		1090.76
		5800.68		1091.79
		5804.58		1092.34
		5820.42		1093.14
		6029.25		1093.28
		6196.04		1093.28
		6313.42		1093.28
		6343.17		1093.42
		6569.47		1094.21
		7039.62		1094.21
		7320.35		1094.21
		7363.95		1094.21
		7408.84		1097.96
		7431.67		1098.9
		7714.04		1098.9
		8551.85		1098.9
		8840.02		1099.84
		9277.67		1099.84
		13507.8		1099.84
		13820.1		1100.78
		15437.6		1100.78
		17612.1		1100.78
		17741.9		1101.21
		17988.9		1101.72
		21672.6		1101.72
		24493.8		1101.72
		26495.6		1102.65
		27132.3		1102.65
				1103.59
				1103.91
				1104.34
				1104.53
				1104.53
				1104.53
				1105.47
				1105.47
				1106.4
				1106.4
				1106.6
				1107.34
				1108.28
				1108.28
				1111.95
				1112.03
				1113.33
				1113.9
				1114.34
				1114.84
				1115.78
				1115.78
				1116.72
				1116.72
				1117.66
				1117.66
				1117.92
				1117.92
				1120.47
				1121.41
				1122.34
				1122.34
				1123.28
				1124.22
				1124.22
				1125.16
				1127.03
				1127.03
				1127.03
				1127.97
				1128.91
				1128.91
				1129.85
				1129.85
				1130.48
				1130.48
				1130.78
				1130.78
				1130.78
				1132.66
				1132.66
				1132.66
				1134.53
				1134.53
				1134.53
				1135.47
				1136.02
				1136.41
				1136.41
				1136.66
				1136.66
				1136.66
				1137.35
				1137.35
				1137.35
				1138.28
				1138.57
				1139.22
				1139.22
				1140.16
				1140.55
				1141.1
				1141.1
				1141.1
				1142.03
				1142.84
				1142.97
				1142.97
				1142.97
				1143.91
				1143.91
				1144.85
				1144.85
				1144.85
				1145.78
				1145.78
				1145.78
				1146.72
				1148.6
				1149.01
				1149.54
				1149.54
				1149.6
				1152.35
				1153.29
				1153.29
				1153.29
				1153.29
				1154.13
				1154.22
				1154.22
				1155.16
				1155.19
				1156.1
				1156.39
				1156.39
				1157.04
				1157.04
				1159.85
				1159.85
				1160.79
				1160.79
				1163.6
				1164.54
				1164.54
				1165.44
				1165.47
				1165.83
				1166.41
				1167.35
				1168.29
				1168.86
				1169.22
				1171.1
				1172.04
				1172.04
				1172.98
				1173.73
				1173.73
				1173.91
				1174.58
				1174.85
				1175.79
				1175.79
				1175.79
				1176.73
				1176.73
				1177.61
				1178.6
				1178.62
				1179.54
				1179.9
				1180.48
				1181.41
				1183.29
				1184.23
				1184.23
				1184.23
				1184.23
				1186.1
				1186.1
				1187.04
				1187.04
				1187.98
				1190.34
				1190.79
				1194.54
				1194.54
				1194.54
				1194.86
				1196.42
				1197.12
				1197.35
				1197.35
				1200.17
				1200.17
				1201.11
				1201.11
				1202.04
				1202.98
				1203.19
				1204.62
				1207.67
				1210.79
				1211.42
				1211.42
				1212.28
				1212.96
				1213.29
				1213.29
				1214.23
				1215.17
				1215.17
				1216.97
				1217.98
				1219.86
				1222.67
				1222.67
				1223.15
				1228.3
				1228.3
				1229.11
				1229.33
				1232.05
				1232.05
				1232.98
				1234.86
				1235.5
				1235.5
				1235.5
				1235.8
				1235.8
				1236.73
				1237.67
				1240.48
				1241.68
				1242.36
				1246.11
				1248.92
				1251.43
				1251.74
				1257.36
				1257.36
				1257.36
				1259.24
				1262.05
				1264.86
				1266.39
				1266.39
				1266.74
				1268.61
				1269.55
				1270.49
				1272.37
				1272.57
				1274.24
				1275.18
				1276.33
				1278.74
				1280.8
				1280.85
				1282.68
				1283.62
				1283.62
				1284.92
				1288.3
				1290.18
				1291.1
				1292.06
				1292.06
				1292.99
				1292.99
				1294.87
				1295.81
				1296.76
				1299.56
				1299.56
				1302.37
				1302.37
				1303.31
				1303.45
				1305.18
				1306.52
				1307.06
				1310.81
				1311.74
				1314.56
				1316.43
				1317.06
				1319.25
				1323.93
				1331.43
				1332.37
				1337.06
				1337.06
				1337.06
				1338.94
				1340.52
				1341.75
				1341.75
				1345.5
				1346.44
				1346.48
				1346.48
				1347.38
				1348.31
				1349.25
				1349.25
				1349.25
				1352.06
				1353
				1357.69
				1359.05
				1360.5
				1361.44
				1362.38
				1365.19
				1366.13
				1367.07
				1367.07
				1368.94
				1368.94
				1369.88
				1371.41
				1371.75
				1372.69
				1375.5
				1375.9
				1378.16
				1379.25
				1380.19
				1383.01
				1385.82
				1388.3
				1388.63
				1390.51
				1394.26
				1395.19
				1395.19
				1396.71
				1400.82
				1400.82
				1401.76
				1403.63
				1404.12
				1406.45
				1412.07
				1420.51
				1422.38
				1423.32
				1423.32
				1428.01
				1428.01
				1428.01
[truncated: 199 more rows]

## Sheet: Fig 2G
Bulk cisternae (> 80 nm)/µm2		Control (at rest)	fwe (at rest)	50%Fwe (at rest)	Control (90 K+/ 2 Ca2+)	fwe (90 K+/ 2 Ca2+)	50%Fwe (90 K+/ 2 Ca2+)
		0	0	0	1.0949	0	0.772
		0	0	0	1.4022	0	1.4028
		0.2298	0	1.0435	1.489	0	1.7071
		0.6587	0	1.4544	1.6997	0	2.2573
		0.7371	0	1.5547	1.8741	0	2.7719
		0.9092	0	2.0883	2.116	0	2.7872
		1.1723	0	2.6537	2.1195	0	3.3149
		1.2003	0	2.6589	2.819	0.99	3.5115
		1.5933	0	2.7037	2.8281	1.3245	3.6242
		1.6747	0	3.8595	3.3253	1.7992	3.8378
		1.7495	0	3.8935	3.4941	1.8783	4.4732
		1.7725	0.3468		3.6855	2.032	4.774
		2.1394	0.4987		3.9601	2.2091	4.8551
		2.3954	0.6377		3.9622	2.2639	5.5158
		2.6553	0.7259		4.5241	2.5585	5.6298
		3.1083	0.9776		5.0079	2.6581	5.7248
		5.5227	1.1391		5.0312	2.8242	6.2535
			1.2177		5.2957	2.8585	6.5996
			1.2272		5.592	3.548	6.7512
			1.2996		6.5629	4.881	7.3757
			1.4434		7.1594	5.9206	7.6137
			1.4816		7.161	6.2059	7.9364
			1.4955		7.4293		8.586
			1.5368		9.6482		9.2261
			1.6273		9.7002		13.2602
			1.7441		9.898		13.5691
			2.0902		12.4773
			2.2598		12.7833
			2.3819		13.5782
			2.4671
			2.6317
	Mean	1.61874	0.942894	1.99184	5.43857	1.99781	5.5435
	Std. Error of Mean	0.3276	0.1586	0.4025	0.6721	0.4044	0.6347

## Sheet: Fig 2H
Size of bulk cisternae (nm2)		Control	fwe	50%Fwe
		8479.44	36852.3	19882.1
		31233.8	5055.7	5047.68
		5247.88	11247.8	13232.8
		7261.95	8428.36	5586.4
		5035.16	14398.2	126931
		14272.7	6048.65	10724.1
		5026.11	13196.2	10054
		9321.27	6064.59	8299.5
		7752.78	10131.1	101689
		17834.5	8582.13	8913.04
		7635.4	5362.31	26952.2
		5565.94	5025.7	6610.3
		13689.4	5198.12	5750.49
		7610.69	5190.38	6902.84
		6023.07	24939.1	5167.28
		6078.67	5139.15	8584.01
		4858.65	5957.7	5009.76
		37004.5	10196.7	5543.27
		4926.54	6293.38	14641.1
		61193.6	115573	8796.85
		5281.83	7868.6	8700.27
		7352.47	5839.56	15797.2
		9056.23	6182.73	31522.2
		13287.8	18200.3	6711.96
		12935.7	17744.7	5324.67
		11823.8	60813.8	5317.27
		5423.85	8326.16	5847.68
		4806.1	33918.8	19800.7
		30022.7	77351.7	43647.1
		4979.07	5925.69	9218.64
		4898.77	14267.3	40608.3
		11224.5	5838.59	5340.15
		6319.59	5031.59	7461.47
		7573.63	18562.8	27969.2
		5460.92	5035	13386.9
		18773.5	5304	10432.1
		4824.64	6420.99	9211.28
		20083.1	5395.38	4974.13
		73246.8		34407.3
		7511.85		14963.6
		5209.41		136881
		4860.91		18559.5
		9185.49		8455.55
		31199.9		10712.4
		9429.89		7553.55
		7938.58		14673.9
		17035.8		11485
		7866.16		6695.62
		122034		5721.42
		13292.8		32193.5
		11643.1		9519.52
		14270		6441.7
		23147.1		5951
		5016.14		6903.8
		15863.9		11990.9
		17247.6		16192.1
		5998.36		15331.5
		88980.9		5246.25
		9463.95		9444.75
		6906.46		6137.73
		5189.11		13113.7
		9148.9		11793.5
		4867.7		7100.68
		9934.54		6952.53
		54023.5		21972.4
		34298.5		19602.1
		28425.2		14621.4
		13293.7		8501.5
		46834.6		12950.5
		13210.3		19379
		17722.2		11682.9
		21228.9		16687
		31477.2		7065.05
		32197.3		7858.28
		21950.9		8388.04
		11211.2		5854.56
		8604.64		5063.2
		49470.3		4908.5
		20550		7268.51
		36098.8		8133.24
		56887.9		7264.92
		42964.1		8300.51
		50516.7		24160.1
		32255.4		7467.53
		50874		10217.9
		34868.6		5264.09
		5558.27		17198.7
		24761.9		20571.4
		10809.9		6563.87
		11125		15059.6
		37694.3		9665.92
		46580.9		6415.12
		16481.9		38782.5
		34102.3		27551.9
		4893.88		10893.7
		43066.5		8895.21
		9588.85		12306.9
		6102.12		6174.48
		15057.4		11340
		11260		6919.95
		29165		11092.2
		15065.9		6463.58
		10098.3		21620.8
		40035.9		8532.73
		5193.53		7288.82
		6135.85		14010.2
		13204.6		10614.7
		5389.5		13961.7
		29873.8		9571.01
		13668.8		17659.5
		6232.43		5739.65
		5531.32		6803.45
		17956.3		6964.72
		7172.71		16357
		6681		19341.4
		9408.12		7099.74
		5695.56		53599.7
		6874.85		44453.1
		5690.48		24423.4
		15454		23796.1
		28176.7		38097.8
		15837.5		25901.1
		11054.7		12831.5
		12989.9		37316.8
		61443.9		43121.6
		108364		14686.1
		6449.02		17108
		11699.8		33992.9
		19603		15758.8
		5344.49		38549.7
		93680.5		25746.4
		6039.28		13421.2
		14804.2		13443.8
		20231.1		5733.92
		18501.9		19078.1
		14121.3		39133.5
		5670.31		23770.4
		5400.73		8052.47
		11497.1		7970.35
		6300.69		19217.4
		18559.8		21108.2
		9154.02		49113.4
		5225.05		14908.8
		8970.93		26907.8
		6118.61		32002.9
		7329.88		6013.6
		7408.97		14918.2
		20443.5		14912.9
		7151.5		19551.3
		11455.7		12285.7
		5827.82		11990.5
		46437.2		37251.8
		5830.85		50276.6
		6179.19
		6423.53
		7986.5
		6679.99
		4878.73
		8574.13
		11900.3
		7261.22
		5235.15
		6781.96
		7071.61
		9372.55
		6627.17
		5659.54
		5364.18
		6576.54
		5552.65
		15988.5
		6691.87
		8050.49
		8613.07
		14230.4
		13746.6
		6877.52
		6925.34
		6961.91
		4829.73
		10087
		5698.92
		13681.9
		11746.6
		5893.01
		6151.79
		14025.1
		4810.04
		6424.64
		6348.7
		4961.94
		11938.9
		14147
		12368.3
		6337.44
		6344.95
		5335.12
		5716.73
		7522.61
		12821.2
		21034.8
		7859.22
		7178.5
		26469.3
		7490.73
		10345.8
		8930.93
		6855.02
		16084.1
		4911.31
		14143.2
		6016.77
		5082.9
		8673.08
		21636.8
		6582.17
		10599.9
		9916.38
		9482.26
		10646.8
		9868.56
		10829.6
		16143.2
		10053.3
		13088.4
		11400.6
		4852.24
		10216.4
		10840.9
		12782.7
		16202.3
		14703
		16770.5
		20762.9
		15158.7
		8427.42
		25622.6
		5634.22
		13153.1
		6386.2
		11217.8
		9265.66
		14483.6
		16629.8
		8945
		6849.39
		10042
		11918.2
		5597.65
		5881.76
		9867.62
		12087
		6770.63
		7411.97
		6919.71
		8112.38
		5203.85
		6784.69
		9175.65
		8110.02
		5155.38
		5450.21
		12461.1
		18487.3
		9512.26
		10304.6
		5120.4
		12038.2
		11704.4
		18159.1
		8604.64
		13852.5
		6387.14
		21856.2
		18768.5
	Mean	14835.4	16234.4	17284.5
	Std. Error of Mean	951.5	3670	1497

## Sheet: Fig 2I
Endocytic intermediates/µm		Control (at rest)	Control (90 K+/ 2 Ca2+)	fwe (at rest)	fwe (90 K+/ 2 Ca2+)	50%Fwe (at rest)	50%Fwe (90 K+/ 2 Ca2+)
		0	0	0	0.919235	0	0
		0	0	0	0.934968	0	0
		0	0	0	0.99204	0	0
		0	0	0	1.0307	0	0
		0	0	0	1.25277	0	0.214125
		0	0	0	1.3919	0	0.398837
		0	0	0	1.44348	0	0.40757
		0.223464	0	0	1.64098	0	0.417061
		0.225327	0.200532	0	1.73462	0.371462	0.428289
		0.69979	0.383877	0	1.9993	0.446722	0.499648
		0.720721	0.445434	0	2.08183	0.466485	0.524612
		0.741015	0.456322	0	2.11708	0.483006	0.540121
		1.55279	0.466527	0	2.208	0.506637	0.572994
			0.475285	0	2.26851	0.507099	0.756099
			0.492653	0.611995	2.44701	0.62463	0.779473
			0.58692	0.68918	2.5614	0.695448	0.797661
			0.594025	0.839631	2.62531	0.728509	0.954646
			0.658039	0.862813	2.98865	0.97397	0.984914
			0.745955	0.902935		1.1401	1.08469
			0.824402	1.03146		1.20215	1.17233
			1.04275	1.14155			1.28347
			1.12359	1.57978			1.37349
			1.26326	1.85874			1.76274
			1.4203	2.65957			1.96646
			1.681	2.77521			2.95936
			3.5461
	Mean	0.320239	0.631038	0.598115	1.81321	0.407311	0.795144
	Std. Error of Mean	0.1325	0.1502	0.1696	0.1522	0.09006	0.1389

## Sheet: Fig 2J
Total SV area (nm2)/Bouton area (nm2)		Control	fwe
		0.16071	0.163378
		0.103663	0.097106
		0.109764	0.057953
		0.073788	0.094355
		0.175495	0.179608
		0.135732	0.051161
		0.123722	0.066281
		0.161447	0.122074
		0.16044	0.2643
		0.04421	0.069121
		0.13247	0.047702
		0.088685	0.196693
		0.048815	0.047487
		0.108851	0.100113
			0.11486
			0.102808
	Mean	0.116271	0.110937
	Std. Error of Mean	0.01118	0.01545

## Sheet: Fig 2M
Bulk membrane invaginations/Bouton area (mm2)		Control	fwe
		0.0138391	0
		0.0173567	0
		0.0187052	0
		0.0458586	0.0102575
		0.0615296	0.010846
		0.0678528	0.0150005
		0.0732187	0.0274238
		0.0915598	0.0288199
		0.091878	0.0353604
		0.10891	0.0357267
		0.109008	0.0391947
		0.111886	0.0395394
		0.112375	0.0411327
		0.123061	0.0505138
		0.123195	0.0795664
		0.132345	0.0803298
		0.155233	0.0918083
		0.168167	0.0954057
		0.171716	0.116058
		0.186857	0.153396
		0.186925	0.167343
		0.188931	0.175759
		0.193242	0.178639
		0.212006
		0.232016
	Mean	0.119907	0.0640053
	Std. Error of Mean	0.01254	0.01224

## Sheet: Fig 2N
Total area of bulk membrane Invagination (nm2)/Bouton area (nm2)		Control	fwe
		0.00478178	0
		0.00511588	0
		0.0110388	0
		0.0131878	0.00482669
		0.0146556	0.00548475
		0.0156805	0.00621645
		0.0197168	0.00637385
		0.0272627	0.00697443
		0.031725	0.00752385
		0.0342436	0.00945028
		0.0380889	0.0109798
		0.040654	0.0129865
		0.0412663	0.0136253
		0.0487237	0.0165236
		0.0601695	0.0221683
		0.0636421	0.0281948
		0.0645452	0.0343031
		0.0647661	0.035964
		0.0785324	0.0428091
		0.0829976	0.0480687
		0.0910413	0.0576674
		0.127016	0.0624133
		0.131396	0.0659215
		0.143575
		0.300532
	Mean	0.0621742	0.0216729
	Std. Error of Mean	0.01267	0.004387

## Sheet: Fig 3E
GCaMP6f fluorescence intensity (A.U.)		Control	fwe	4%Fwe	4%FweE79Q
		270.45	122.253	186.41	134.797
		392.398	125.121	300.731	154.884
		408.127	136.3	348.501	157.957
		428.705	186.287	351.24	264.273
		482.567	195.562	418.718	280.863
		509.499	215.758	430.117	320.751
		517.682	243.448	455.882	362.144
		568.441	262.52	495.383	376.658
		593.758	269.803	495.51	461.044
		635.321	316.064	508.96	475.272
		810.004	327.394	545.197	480.913
		836.552	371.31	563.635	533.807
		925.108	376.952	639.24	566.708
			420.022	685.263	759.119
			443.402	777.975
			606.892	802.948
				854.881
	Mean	567.585	288.693	521.211	380.657
	Std. Error of Mean	53.17	33.2	44.71	47.77

[truncated: 33 more sheets: Fig 3F, Fig 3G, Fig 3H, Fig 3I, Fig 4K, Fig 4L, Fig 4M, Fig 4P, Fig 5E, Fig 5F, Fig 5I, Fig 6K, Fig 6N, Fig 7A, Fig 7B, Fig 7C, Fig 7D, Fig 7H, Fig S1L, Fig S1M …]
